# Supplementary material for: Policymakers’ Research Capacities, Engagement, and Use of Research in Public Health Policymaking
Source: Int J Environ Res Public Health. 2021 Oct 20;18(21):11014. doi: 10.3390/ijerph182111014 (PMC8583010; doi:10.3390/ijerph182111014)
Supplement: Supplementary file 1 [file ijerph-18-11014-s001.zip]

Archive with 4 entries (4 files):
- AnnexI_1910.xlsx
- AnnexII_1910.xlsx
- AnnexIII_1910.xlsx
- AnnexIV_1910.xlsx
