# Supplementary material for: Policymakers’ Research Capacities, Engagement, and Use of Research in Public Health Policymaking
Source: Int J Environ Res Public Health. 2021 Oct 20;18(21):11014. doi: 10.3390/ijerph182111014 (PMC8583010; doi:10.3390/ijerph182111014)
Supplement: Supplementary file 1 [file ijerph-18-11014-s001.zip › AnnexI_1910.xlsx]

## Sheet: Sheet1
Annex I Descriptions of Variables
Domains	Parameter	Score values
	Assessed/ measured by
a) General demographic data (for all survey participants)	age, gender, highest level of education, policymaking activities in the last 12 months, personal experience in policy making in years, years working in present organization, governmental and/or nongovernmental organization.	See Annex III
b) Policymakers’ research capacity (for all survey participants)	Subdomains:
	1. Extent of value that policymaker places on using research in the policymaking process	7 items; five-point adjectival scale; not at all valuable (1) to very valuable (5)
	2. Extent of confidence that policymaker has in her/his own knowledge and skills to support research engagement actions and research use in the policymaking process	7 items; five-point adjectival scale; not at all confident (1) to very confident (5)
	3. Extent of value that policymaker’s organisation places on using research in the policymaking process	7 items; five-point adjectival scale; never (1) to always (5)
	4. Extent of tools and systems which organisation have available to support research engagement actions and the use of research in policy process	7 items; 4 options; no (1), yes-but limited (2), yes -well developed (3), I don’t know (1); I do not know was recorded as no, since it is equivalent to a lack of awareness of support.
c) Policymakers’ Research Engagement Actions (REA)	Subdomains
	1. Accessing synthesized research	2 items; binary response; no, yes
	2. Accessing primary research	3 items; binary response; no, yes
	3. Appraising research	3 items; binary response; no, yes
	4. Generating research	4 items; binary response; no, yes
d) Policymakers’ research use (RU)	Subdomains
	1. Extent of policymakers’ research use	4 items; 6-point scale; none (1), minimal (2), limited (3), moderate (4), high (5), extensive (6), not applicable for stage (N/A) not yet addressed
	2. Types of the research used: Conceptual, instrumental, tactical, and imposed research use to support policy agenda setting, policy development, implementation, or evaluation	4 items (item); binary response; no, yes
