# Supplementary material for: Policymakers’ Research Capacities, Engagement, and Use of Research in Public Health Policymaking
Source: Int J Environ Res Public Health. 2021 Oct 20;18(21):11014. doi: 10.3390/ijerph182111014 (PMC8583010; doi:10.3390/ijerph182111014)
Supplement: Supplementary file 1 [file ijerph-18-11014-s001.zip › AnnexII_1910.xlsx]

## Sheet: Sheet1
Annex II Summed up continuous variables from three principal domains
Domains with subdomains and the items	New variable = summary score of # items with continuous scales divided by number of items
DOMAIN: RESEARCH CAPACITY
Value individual places on using research (seven items with continuous scales 1-5)
1. It is valuable to use research in policy or program work to:
1.1. Identify issues that require a policy or program response
1.2. Understand how to think about issues
1.3. Decide about content or direction of a policy or program	Value individual places on using research
1.4. Persuade others to a point of view or course of action
1.5. Design the implementation or evaluation strategy for a policy or program
1.6. Monitor implementation or evaluate the impact of a policy or program
1.7. Meet organisational requirements to use research
Confidence individual has in his/her own knowledge and skills (seven items with continuous scales 1-5)
2. I feel confident that I have the knowledge and skills to:
2.1. Find research to inform policy or program development
2.2. Evaluate the quality of research
2.3. Interpret the results of research	Confidence individual has in his/her own knowledge and skills to support the REA and use of research
2.4. Apply research to policy or program development
2.5. Design evaluations of policies or programs
2.6. Commission research to support policy or program development
2.7. Partner with researchers to generate research
Value organisation places on using research (five items with continuous scales 1-5)
3. In my organisation:
3.1. Leaders believe it is important to use research in policy or program development
3.2. It is expected that research will be used in policy or program development	Value organisation places on using research in policymaking
3.3. Generation of new research to inform policy or program development is encouraged
3.4. It is expected that policies/programs will be evaluated
3.5. Interaction or collaboration with researchers or research organisations is encouraged
Tools and systems organisation has to support research engagement actions and use of research (seven items with four answer options)
4. My organisation:
4.1. Has processes for policy or program development that provide guidance on how research should be used
4.2. Has systems that encourage leaders to support use of research
4.3. Provides access to training in using research in policy or program development	Tools and systems organisation has to support research engagement actions and use of research
4.4. Has the resources needed to access research (e.g., subscriptions to journals, a library, relevant software)
4.5. Has established methods for commissioning reviews of research
4.6. Has documented processes for how policies or programs should be evaluated
4.7. Has existing relationships, or established methods for engaging, with research organisations
DOMAN: RESEARCH ENGAGEMENT ACTIONS (REA)
Interaction with researchers (six items with continuous scales 1-4)
5. In the last 12 months I Interacted with researchers:
5.1. Worked with researchers to identify policy or program direction/priorities, or research direction/priorities
5.2. Collaborated with researchers to develop or implement a research grant
5.3. Collaborated on a competitive research grant application	Interaction with researchers in the last 12 Mo
5.4. Contributed to analysis and/or writing up of research results, or to other aspects of a research publication
5.5. Attended forums (e.g. conferences, workshops, symposia) to hear about research findings
5.6. Acted in an advisory capacity to a research team (e.g. on a steering committee)
DOMAIN: RESEARCH USE (RU)
Extent of research use (four items with continuous scales 1-6)
6. Research use in different phases of policy program:
6.1. Agenda setting/scoping
6.2. Policy or program development	Extent of research use in different phases of policymaking
6.3. Policy or program implementation
6.4. Policy or program evaluation
note: in italic are the items that measures that subdomain/domain
