# Supplementary material for: Policymakers’ Research Capacities, Engagement, and Use of Research in Public Health Policymaking
Source: Int J Environ Res Public Health. 2021 Oct 20;18(21):11014. doi: 10.3390/ijerph182111014 (PMC8583010; doi:10.3390/ijerph182111014)
Supplement: Supplementary file 1 [file ijerph-18-11014-s001.zip › AnnexIII_1910.xlsx]

## Sheet: Sheet1
Annex III
Collapsed number of categories of demographic variables
Demographic variable	Old categories	New categories
Age categories	20-29; 30-39; 40-49; 50-59; 60+	20-39; 40-49; 50+
Highest level of education	Primary school; Secondary education; Vocational education; Short higher education; Medium higher education; BSc; Long higer education; Phd or research education; Other	Short higher education; Medium higher education; Long higher education
Number of policymaking process respondent being involved in the last 12 months	None; 1-3; more than 3	yes and no
Years have been working under the health area with policy, programm and/or strategy development	Less than 1 yr; 1-5; 6-10; 11-15; 16+	Less than 5; 6-10: 11+
Years of working in present organisation	Less than 1 yr; 1-5; 6-10; 11-15; 16+	Less than 5; 6-10: 11+
Years of working in govermental organisations	Less than 1 yr; 1-5; 6-10; 11-15; 16+	Less than 5; 6-10: 11+
Years of working outside govermental organisations	Less than 1 yr; 1-5; 6-10; 11-15; 16+	Less than 1; 1-6; 6+
