# Supplementary material for: Policymakers’ Research Capacities, Engagement, and Use of Research in Public Health Policymaking
Source: Int J Environ Res Public Health. 2021 Oct 20;18(21):11014. doi: 10.3390/ijerph182111014 (PMC8583010; doi:10.3390/ijerph182111014)
Supplement: Supplementary file 1 [file ijerph-18-11014-s001.zip › AnnexIV_1910.xlsx]

## Sheet: Sheet1
Annex IV
Item Descriptive Statistics for SEER Capacity Scales (Predisposing Factors)
Research capacity subdomains	Items	N	Mean	SD	Median	Responses N (%)						Response options (score)
1. Value individual places on using research	It is valuable to use research in policy or program work to:	91				Not at all valuable	Of little value	Somewhat valuable	Valuable	Very valuable
	1.1. Identify issues that require a policy or program response	91	4.3	0.782	4	0 (0%)	2 (2%)	12 (14%)	34 (37%)	43 (47%)		5 point adjectival scale; not at all valuable (1) to very valuable (5)
	1.2. Understand how to think about issues	91	3.88	0.953	4	1 (1%)	6 (7%)	23 (25%)	34 (37%)	27 (30%)
	1.3. Decide about content or direction of a policy or program	91	4.42	0.668	5	0 (0%)	0 (0%)	9 (10%)	35 (39%)	47 (52%)
	1.4. Persuade others to a point of view or course of action	91	4.09	0.812	4	0 (0%)	4 (4%)	14 (15%)	43 (47%)	30 (33%)
	1.5. Design the implementation or evaluation strategy for a policy or program	91	4.16	0.654	4	0 (0%)	0 (0%)	13 (14%)	50 (55%)	28 (31%)
	1.6. Monitor implementation or evaluate the impact of a policy or program	91	3.98	1	4	1 (1%)	9 (10%)	13 (14%)	36 (40%)	32 (35%)
	1.7. Meet organisational requirements to use research	91	3.49	1.168	4	7 (8%)	9 (10%)	27 (30%)	28 (31%)	20 (23%)
Value individual places on using research (summarised)		91	4.04	0.567	4							Score range from 7 to 35
2. Confidence individual has in his/her own knowledge and skills	I feel confident that I have the knowledge and skills to:		Mean	SD	Median	Not at all confident	Not very confident	Somewhat confident	Confident	Very confident
	2.1. Find research to inform policy or program development	91	4.07	0.827	4	1 (1%)	3 (3%)	13 (14%)	46 (51%)	28 (31%)		5 point adjectival scale; not at all confident (1) to very confident (5)
	2.2. Evaluate the quality of research	91	3.82	0.902	4	1 (1%)	7 (8%)	19 (21%)	44 (48%)	20 (22%)
	2.3. Interpret the results of research	91	4.03	0.674	4	0 (0%)	2 (2%)	13 (14%)	56 (62%)	20 (22%)
	2.4. Apply research to policy or program development	91	3.98	0.73	4	0 (0%)	3 (3%)	16 (18%)	52 (57%)	20 (22%)
	2.5. Design evaluations of policies or programs	91	3.77	0.818	4	1 (1%)	6 (7%)	19 (21%)	52 (57%)	13 (14%)
	2.6. Commission research to support policy or program development	91	3.8	0.922	4	2 (2%)	6 (7%)	19 (21%)	45 (50%)	19 (21%)
	2.7. Partner with researchers to generate research	91	3.99	0.913	4	1 (1%)	6 (7%)	14 (15%)	42 (46%)	28 (31%)
Confidence individual has in his/her own knowledge and skills (summarised)		91	3.9	0.673	4							Score range from 7 to 35
3. Value organisation places on using research	In my organisation:		Mean	SD	Median	Never	Rarely	Sometimes	Usually	Always
	3.1. Leaders believe it is important to use research in policy or program development	91	3.59	1.358	4	13 (14%)	6 (7%)	13 (14%)	32 (35%)	27 (30%)		5 point adjectival scale; never (1) to always (5). "I do not know" answers transformed to" never", except for the questions: 3.4. and 3.5.
	3.2. It is expected that research will be used in policy or program development	91	3.62	1.227	4	9 (10%)	5 (6%)	23 (25%)	29 (32%)	25 (27%)
	3.3. Generation of new research to inform policy or program development is encouraged	91	3.1	1.447	3	19 (21%)	14 (15%)	19 (21%)	19 (21%)	20 (22%)
	3.4. It is expected that policies/programs will be evaluated	91	3.46	1.417	4	15 (16%)	7 (8%)	17 (19%)	25 (27%)	27 (30%)
	3.5. Interaction or collaboration with researchers or research organisations is encouraged	91	3.31	1.356	4	11 (12%)	18 (20%)	16 (18%)	24 (26%)	22 (24%)
Value organisation places on using research (summarised)		91	3.41	1.142	3.6							Score range from 5 to 25
4. Tools and systems organisation has to support research engagement actions and use	My organisation:		Mean	SD	Median	No	Yes, but limited	Yes, well developed	I do not know	No/I do not know
	4.1. Has processes for policy or program development that provide guidance on how research should be used	91	2.04	1.201	2	43 (47%)	21 (22%)	7 (8%)	20 (22%)	63 (70%)		4 options: no (1), yes but limited (2), yes well developed (3), I don’t know (4). Answers " I do not know" re-coded into " No".
	4.2. Has systems that encourage leaders to support use of research	91	2.22	1.245	2	38 (42%)	19 (21%)	10 (11%)	24 (26%)	62 (68%)
	4.3. Provides access to training in using research in policy or program development	91	1.81	1.115	1	52 (57%)	18 (20%)	7 (8%)	14 (15%)	66 (72%)
	4.4. Has the resources needed to access research (e.g. subscriptions to journals, a library, relevant software)	91	2.11	0.924	2	30 (33%)	25 (28%)	32 (35%)	4 (4%)	34 (37%)
	4.5. Has established methods for commissioning reviews of research	91	2.1	1.162	2	43 (47%)	14 (15%)	19 (21%)	15 (17%)	58 (64%)
	4.6. Has documented processes for how policies or programs should be evaluated	91	2.1	1.205	2	43 (47%)	20 (22%)	8 (9%)	20 (22%)	63 (69%)
	4.7. Has existing relationships, or established methods for engaging/collaborating with research organisations	91	2.41	0.894	2	16 (18%)	31 (34%)	35 (38%)	9 (10%)	25 (28%)
Tools and systems organisation has to support research engagement actions and use (summarised)		91	2.11	0.535	1.42							Score range from 7 to 21
Item Descriptive Statistics for SEER Research Engagement (REA) Scales
REA subdomains	Items	Response	N	%								Response options (score)
1. Accessed synthesised research	For this area of policy or program work did you (or a member of staff at your direction):
	5.1. Search for reviews of research summarising and evaluating the results of multiple studies (i.e. systematic reviews, meta-analyses)?	No	22	0.393								Binary response: yes (1) no (0)
		Yes	34	0.607
	5.2. Produced a review of research to summarise and evaluate the results of available studies?	No	43	0.768
		Yes	13	0.232
2. Accessed primary research	For this area of policy or program work did you (or a member of staff at your direction):
	6.1. Search for research papers reporting the results of single studies (e.g. randomised controlled trials, qualitative studies)?	No	24	0.429								Binary response: yes (1) no (0)
		Yes	32	0.571
	6.2. Search for research on government websites?	No	10	0.179
		Yes	46	0.821
3. Appraised research	For this area of policy or program work did you (or a member of staff at your direction) assess the usefulness of the research or review based on:
	7.1. The appropriateness of methods used to answer the question	No	17	0.354								Binary response: yes (1) no (0) Number of responses differ because these are the answers of the policymakers who "did find relevant research for their work". Others who "did not find relevant research for their work"- skipped these questions.
		Yes	31	0.646
	7.2. The likelihood that the methods used meant that the results were reliable (unbiased)	No	14	0.292
		Yes	34	0.708
	7.3. Generalisability of the findings to your context, based on similarity of the included population, health system or other factors	No	3	0.063
		Yes	45	0.938
4. Generated research	For this area of policy or program work did you (or a member of staff at your direction):
	8.1. Undertake or participate in an internally conducted research project or analysis of data	No	38	0.679								Binary response: yes (1) no (0)
		Yes	18	0.321
	8.2. Commission or partner with researchers to conduct a research project or analysis of data	No	39	0.696
		Yes	17	0.304
	8.3. Plan or undertake an evaluation of the program or policy	No	29	0.518
		Yes	27	0.482
	8.4. Advocate for research to be undertaken in the future	No	19	0.339
		Yes	37	0.66
5. Interacted with researchers	In the last 12 months I have:		N	Mean	SD	Median	Never	Once	Twice	More
	9.1. Worked with researchers to identify policy or program direction/priorities, or research direction/priorities		56	2.09	1.24	2	48,2 % (27)	17,9% (10)	10,7 %(6)	23,2% (13)		4 point adjectival scale: never (1), once (2), twice (3), more than twice (4)
	9.2. Collaborated with researchers to develop or implement a research grant		56	1.98	1.23	1	53,6% (30)	16,1%(9)	8,9%(5)	21,4%(12)
	9.3. Collaborated on a competitive research grant application		56	1.38	0.752	1	75% (42)	16,1 % (9)	5,4% (3)	3,5%(2)
	9.4. Contributed to analysis and/or writing up of research results, or to other aspects of a research publication		56	1.66	1.014	1	60,7 % (34)	25% (14)	1,8% (1)	12,5 %(7)
	9.5. Attended forums (e.g. conferences, workshops, symposia) to hear about research findings		56	3.16	1.005	3.5	8,9 %(5)	16,1% (9)	25% (14)	50% (28)
	9.6. Acted in an advisory capacity to a research team (e.g. on a steering committee)		56	1.52	0.914	1	69,6% (39)	16,2% (9)	7,1%(4)	7,1% (4%)
5. Interacted with researchers (summarised)			56	1.96	0.697	1.83						Score range from 6 to 24
Item Descriptive Statistics for SEER Research Use (RU) scales
RU subdomains	Items	N	Mean /SD	Median		Responses N (%)						Response options (score)
					none	minimal	limited	moderate	high	extensive	N/A
1. Extent of research use	In each stage of these policy or program development processes, to what extent was research used?
	10.1. Agenda setting/scoping	56	3,37/1,900	4	4 (7%)	5 (9%)	4 (7%)	17 (30%)	13 (23%)	5 (9%)	8 (15%)	6 point scale: none (1), minimal (2), limited (3), moderate (4), high (5), extensive (6), N/A (0)
	10.2. Policy or program development	56	3,66/1,729	4	1 (2%)	3 (5%)	5 (9%)	21 (38%)	15 (27%)	4 (7%)	7 (12%)
	10.3. Policy or program implementation	56	2,89/1,796	3	5 (9%)	4 (7%)	11 (19%)	15 (27%)	10 (18%)	1 (2%)	10 (18%)
	10.4. Policy or program evaluation	56	2,45/2,017	3	5 (9%)	5 (9%)	6 (11%)	13 (23%)	8 (14%)	2 (4%)	17 (30%)
Extent of research use (summarised)		56	3,09/1,500	3.5								Score range from 1 to 6
Type of research use	For this area of policy or program work did you (or a member of staff at your direction) use research:	Response	N	%
11. Conceptual research use	To help you understand how to think (reflect) about an issue	No	32	0.571								Binary response yes (1) no (0)
		Yes	24	0.429
12. Instrumental research use	To decide about content or direction of a policy or program	No	8	0.143
		Yes	48	0.857
13. Tactical research use	To persuade others to a point of view or course of action	No	10	0.179
		Yes	46	0.821
14. Imposed research use	Because your organisation required you to use research	No	41	0.732
		Yes	15	0.268
